# Supplementary material for: Exploring plant-derived phytochrome chaperone proteins for light-switchable transcriptional regulation in mammals
Source: Nat Commun. 2024 Jun 8;15:4894. doi: 10.1038/s41467-024-49254-5 (PMC11161646; doi:10.1038/s41467-024-49254-5)
Supplement: Supplementary file 3 — Supplementary Data 1 [file 41467_2024_49254_MOESM3_ESM.xlsx]

## Sheet: Plasmids designed and used
Data File 1. Plasmids designed and used in this study.
Plasmid	Description and cloning strategy	Reference
pcDNA3.1(+)	Constitutive mammalian PhCMV-driven expression vector (PhCMV-MCS-pA)	Invitrogen CA
pBQ56	Constitutive mammalian PhCMV-driven CreN-FHY1 fusion protein expression vector (PhCMV-CreN-FHY1-pA)	This work
pBQ57	Constitutive mammalian PhCMV-driven CreN-FHL fusion protein expression vector (PhCMV-CreN-FHL-pA)	This work
pBQ61	Constitutive mammalian PhCMV-driven FHY1-CreC fusion protein expression vector (PhCMV-FHY1-CreC-pA)	This work
pBQ63	Constitutive mammalian PhCMV-driven FHL-CreC fusion protein expression vector (PhCMV-FHL-CreC-pA)	This work
pDL6	Gal4-based sTF induced SEAP expression vector (P5×UAS-SEAP-pA; P5×UAS, 5×UAS-PhCMVmin)	Zhou, et al1
pDL20	VanR-based sTF induced SEAP expression vector (PhCMV*-2-SEAP-pA; PhCMV*-2, VanO2-PhCMVmin)	This work
pDQ63	Gal4-based sTF induced EGFP expression vector (P5×UAS-EGFP-pA; P5×UAS, 5×UAS-PhCMVmin)	Zhou, et al1
pDQ132	Constitutive mammalian PhCMV-driven Gal4-FHY1 fusion protein expression vector (PhCMV-Gal4-FHY1-pA)	This work
pDQ149	Constitutive mammalian PhCMV-driven Gal4-FHL fusion protein expression vector (PhCMV-Gal4-FHL-pA)	This work
pDQ150	Constitutive mammalian PhCMV-driven Gal4-PIF3 fusion protein expression vector (PhCMV-Gal4-PIF3-pA)	This work
pDQ152	Constitutive mammalian PhCMV-driven Gal4-VP16 fusion protein expression vector (PhCMV-Gal4-VP16-pA)	This work
pDQ162	Constitutive mammalian PhCMV-driven ΔPhyA fusion protein expression vector (PhCMV-ΔPhyA-pA)	This work
pDQ163	Constitutive mammalian PhCMV-driven TetR-FHY1 fusion protein expression vector (PhCMV-TetR-FHY1-pA)	This work
pDQ173	Constitutive mammalian PhCMV-driven ΔPhyA-KRAB fusion protein expression vector (PhCMV-ΔPhyA-KRAB-pA)	This work
pDQ179	Constitutive mammalian PhCMV-driven ΔPhyA-MeCP2 fusion protein expression vector (PhCMV-ΔPhyA-Mecp2-pA)	This work
pDQ286	Constitutive mammalian PhCMV-driven TetR-FHL fusion protein expression vector (PhCMV-TetR-FHL-pA)	This work
pDQ311	Constitutive mammalian PhCMV-driven MCP-FHL fusion protein expression vector (PhCMV-MCP-FHL-pA)	This work
pDQ312	Constitutive mammalian PhCMV-driven MCP-FHY1 fusion protein expression vector (PhCMV-MCP-FHY1-pA)	This work
pDQ313	Constitutive mammalian PhCMV-driven Gal4-FHY1 (1-115 aa) fusion protein expression vector [PhCMV-Gal4-FHY1 (1-115 aa)-pA]	This work
pDQ314	Constitutive mammalian PhCMV-driven Gal4-FHY1 (117-202 aa) fusion protein expression vector [PhCMV-Gal4-FHY1 (117-202 aa)-pA]	This work
pDQ315	Constitutive mammalian PhCMV-driven Gal4-FHY1 (1-163 aa) fusion protein expression vector [PhCMV-Gal4-FHY1 (1-163 aa)-pA]	This work
pDQ316	Constitutive mammalian PhCMV-driven Gal4-FHY1 (164-201 aa) fusion protein expression vector [PhCMV-Gal4-FHY1 (164-201 aa)-pA]	This work
pDQ324	Constitutive mammalian PhCMV-driven TetR-FHY1 fusion protein expression vector (PhCMV-TetR-FHY1-pA)	This work
pDQ326	Constitutive mammalian PhCMV-driven Gal4-FHY1 (33-201 aa) fusion protein expression vector [PhCMV-Gal4-FHY1 (33-201 aa)-pA]	This work
pDQ327	Constitutive mammalian PhCMV-driven Gal4-FHY1 (60-201 aa) fusion protein expression vector [PhCMV-Gal4-FHY1 (60-201 aa)-pA]	This work
pDQ338	Constitutive mammalian Psv40-driven Gal4-FHY1 fusion protein expression vector (Psv40-Gal4-FHY1-pA)	This work
pDQ342	Constitutive mammalian PhCMV-driven ΔPhyA-ZIM3 fusion protein expression vector (PhCMV-ΔPhyA-ZIM3-pA)	This work
pDQ343	Constitutive mammalian PhCMV-driven ΔPhyA-KRAB-ZIM3 fusion protein expression vector (PhCMV-ΔPhyA-KRAB-ZIM3-pA)	This work
pDQ360	Constitutive mammalian PhCMV-driven ΔPhyA-ZIM3-KRAB fusion protein expression vector (PhCMV-ΔPhyA-ZIM3-KRAB-pA)	This work
pDQ361	Constitutive mammalian PhCMV-driven ΔPhyA-KRAB-KRAB fusion protein expression vector (PhCMV-ΔPhyA-KRAB-KRAB-pA)	This work
pDQ362	Constitutive mammalian PhCMV-driven ΔPhyA-ZIM3-ZIM3 fusion protein expression vector (PhCMV-ΔPhyA-ZIM3-ZIM3-pA)	This work
pDQ367	Constitutive mammalian PhCMV-driven Gal4-CIBN fusion protein expression vector (PhCMV-Gal4-CIBN-pA)	This work
pDQ369	Constitutive mammalian PhCMV-driven CIBN-Gal4 fusion protein expression vector (PhCMV-CIBN-Gal4-pA)	This work
pDQ440	Constitutive mammalian PhCMV-driven TetR-VP16 fusion protein expression vector (PhCMV-TetR-VP16-pA)	This work
pDQ455	Constitutive mammalian PhCMV-driven MS2-FUS-FHL fusion protein expression vector (PhCMV-MS2-FUS-FHL-pA)	This work
pDQ466	Constitutive mammalian PhCMV-driven Gal4-FHL (25-200 aa) fusion protein expression vector [PhCMV-Gal4-FHL (25-200aa)-pA]	This work
pDQ467	Constitutive mammalian PhCMV-driven Gal4-FHL (49-200 aa) fusion protein expression vector [PhCMV-Gal4-FHL (49-200aa)-pA]	This work
pDQ468	Constitutive mammalian PhCMV-driven Gal4-FHL (116-200 aa) fusion protein expression vector [PhCMV-Gal4-FHL (116-200aa)-pA]	This work
pDQ469	Constitutive mammalian PhCMV-driven Gal4-FHL (164-200 aa) fusion protein expression vector [PhCMV-Gal4-FHL (164-200aa)-pA]	This work
pDQ470	Constitutive mammalian PhCMV-driven Gal4-FHL (1-115 aa) fusion protein expression vector [PhCMV-Gal4-FHL (1-115aa)-pA]	This work
pDQ471	Constitutive mammalian PhCMV-driven Gal4-FHL (1-163 aa) fusion protein expression vector [PhCMV-Gal4-FHL (1-163 aa)-pA]	This work
pDQ508	Constitutive mammalian PhCMV-driven FRB-FHL fusion protein expression vector (PhCMV-FRB-FHL-pA)	This work
pDQ509	Constitutive mammalian PhCMV-driven Gal4-FKBP fusion protein expression vector (PhCMV-Gal4-FKBP-pA)	This work
pDQ520	Constitutive mammalian PhCMV-driven FKBP-Gal4 fusion protein expression vector (PhCMV-FKBP-Gal4-pA)	This work
pDQ521	Constitutive mammalian PSV40-driven Gal4-FHL fusion protein expression vector (PSV40-Gal4-FHL-pA)	This work
pDQ522	Constitutive mammalian PhCMV-driven CRY2PHR-FHL fusion protein expression vector (PhCMV-CRY2PHR-FHL-pA)	This work
pDQ529	Constitutive mammalian PSV40-driven FRB-FHL fusion protein expression vector (PSV40-FRB-FHL-pA)	This work
pDQ530	Constitutive mammalian PSV40-driven CRY2PHR-FHL fusion protein expression vector (PSV40-CRY2PHR-FHL-pA)	This work
pDQ532	Constitutive mammalian PhCMV-driven DocS-CreC fusion protein expression vector (PhCMV-DocS-CreC-pA)	This work
pDQ533	Constitutive mammalian PhCMV-driven CreN-Coh2 fusion protein expression vector (PhCMV-CreN-Coh2-pA)	This work
pDQ661	Constitutive mammalian PhCMV-driven CreN-FHL (1-116aa) fusion protein expression vector [PhCMV-CreN-FHL (1-116aa)-pA]	This work
pDQ662	Constitutive mammalian PhCMV-driven CreN-FHL (1-164aa) fusion protein expression vector [PhCMV-CreN-FHL (1-164aa)-pA]	This work
pDQ663	Constitutive mammalian PhCMV-driven CreN-FHY1 (1-116aa) fusion protein expression vector [PhCMV-CreN-FHY1 (1-116aa)-pA]	This work
pDQ664	Constitutive mammalian PhCMV-driven CreN-FHY1 (1-164aa) fusion protein expression vector [PhCMV-CreN-FHY1 (1-164aa)-pA]	This work
pDQ665	Constitutive mammalian PhCMV-driven CreN-FHL (26-201aa) fusion protein expression vector [PhCMV-CreN-FHL (26-201aa)-pA]	This work
pDQ666	Constitutive mammalian PhCMV-driven CreN-FHL (50-201aa) fusion protein expression vector [PhCMV-CreN-FHL (50-201aa)-pA]	This work
pDQ667	Constitutive mammalian PhCMV-driven CreN-FHL (117-201aa) fusion protein expression vector [PhCMV-CreN-FHL (117-201aa)-pA]	This work
pDQ668	Constitutive mammalian PhCMV-driven CreN-FHL (165-201aa) fusion protein expression vector [PhCMV-CreN-FHL (165-201aa)-pA]	This work
pDQ669	Constitutive mammalian PhCMV-driven CreN-FHY1 (34-202aa) fusion protein expression vector [PhCMV-CreN-FHY1 (34-202aa)-pA]	This work
pDQ670	Constitutive mammalian PhCMV-driven CreN-FHY1 (61-202aa) fusion protein expression vector [PhCMV-CreN-FHY1 (61-202aa)-pA]	This work
pDQ671	Constitutive mammalian PhCMV-driven CreN-FHY1 (117-202aa) fusion protein expression vector [PhCMV-CreN-FHY1 (117-202aa)-pA]	This work
pDQ672	Constitutive mammalian PhCMV-driven CreN-FHY1 (164-202aa) fusion protein expression vector [PhCMV-CreN-FHY1 (164-202aa)-pA]	This work
pDQ673	Constitutive mammalian PhCMV-driven FHL (26-201aa) -CreC fusion protein expression vector [PhCMV-FHL (26-201aa) -CreC-pA]	This work
pDQ674	Constitutive mammalian PhCMV-driven FHL (50-201aa) -CreC fusion protein expression vector [PhCMV-FHL (50-201aa) -CreC-pA]	This work
pDQ675	Constitutive mammalian PhCMV-driven FHL (117-201aa) -CreC fusion protein expression vector [PhCMV-FHL (117-201aa) -CreC-pA]	This work
pDQ676	Constitutive mammalian PhCMV-driven FHL (165-201aa) -CreC fusion protein expression vector [PhCMV-FHL (165-201aa) -CreC-pA]	This work
pDQ677	Constitutive mammalian PhCMV-driven FHL (1-116aa) -CreC fusion protein expression vector [PhCMV-FHL (1-116aa) -CreC-pA]	This work
pDQ678	Constitutive mammalian PhCMV-driven FHL (1-164aa) -CreC fusion protein expression vector [PhCMV-FHL (1-164aa) -CreC-pA]	This work
pDQ679	Constitutive mammalian PhCMV-driven FHY1 (34-202aa) -CreC fusion protein expression vector [PhCMV-FHY1 (34-202aa) -CreC-pA]	This work
pDQ680	Constitutive mammalian PhCMV-driven FHY1 (61-202aa) -CreC fusion protein expression vector [PhCMV-FHY1 (61-202aa) -CreC-pA]	This work
pDQ681	Constitutive mammalian PhCMV-driven FHY1 (117-202aa) -CreC fusion protein expression vector [PhCMV-FHY1 (117-202aa) -CreC-pA]	This work
pDQ682	Constitutive mammalian PhCMV-driven FHY1 (165-202aa) -CreC fusion protein expression vector [PhCMV-FHY1 (165-202aa) -CreC-pA]	This work
pDQ683	Constitutive mammalian PhCMV-driven FHY1 (1-116aa) -CreC fusion protein expression vector [PhCMV-FHY1 (1-116aa) -CreC-pA]	This work
pDQ684	Constitutive mammalian PhCMV-driven FHY1 (1-164aa) -CreC fusion protein expression vector [PhCMV-FHY1 (1-164aa) -CreC-pA]	This work
pDQ708	Constitutive mammalian PhCMV-driven TetR-FHY1 (K32R) fusion protein expression vector [PhCMV-TetR-FHY1 (K32R)-pA]	This work
pDQ709	Constitutive mammalian PhCMV-driven TetR-FHY1 (K103R) fusion protein expression vector [PhCMV-TetR-FHY1 (K103R)-pA]	This work
pDQ714	Constitutive mammalian PhCMV-driven TetR-FHY1 (K32R/K103R) fusion protein expression vector [PhCMV-TetR-FHY1 (K32R/K103R)-pA]	This work
pGY125	Cre-inducible and PhCMV-driven SEAP expression vector [PhCMV-loxP-STOP-loxP-SEAP-pA]	Wu, et al2
pHQ19	Constitutive mammalian PhCMV-driven PcaV-FHY1 fusion protein expression vector (PhCMV-PcaV-FHY1-pA)	This work
pHQ20	Constitutive mammalian PhCMV-driven PcaV-FHL fusion protein expression vector (PhCMV-PcaV-FHL-pA)	This work
pHQ21	Constitutive mammalian PhCMV-driven VanR-FHY1 fusion protein expression vector (PhCMV-VanR-FHY1-pA)	This work
pHQ22	Constitutive mammalian PhCMV-driven VanR-FHL fusion protein expression vector (PhCMV-VanR-FHL-pA)	This work
pHQ23	Constitutive mammalian PhCMV-driven CbaR-FHY1 fusion protein expression vector (PhCMV-CbaR-FHY1-pA)	This work
pHQ24	Constitutive mammalian PhCMV-driven CbaR-FHL fusion protein expression vector (PhCMV-CbaR-FHL-pA)	This work
pHQ25	Constitutive mammalian PhCMV-driven TtgR-FHY1 fusion protein expression vector (PhCMV-TtgR-FHY1-pA)	This work
pHQ26	Constitutive mammalian PhCMV-driven TtgR-FHL fusion protein expression vector (PhCMV-TtgR-FHL-pA)	This work
pHQ31	Constitutive mammalian PhCMV-driven VanR-PIF3 fusion protein expression vector (PhCMV-VanR-PIF3-pA)	This work
pHQ32	Constitutive mammalian PhCMV-driven VanR-VP16 fusion protein expression vector (PhCMV-VanR-VP16-pA)	This work
pHQ33	Constitutive mammalian PhCMV-driven CbaR-PIF3 fusion protein expression vector (PhCMV-CbaR-PIF3-pA)	This work
pHQ34	Constitutive mammalian PhCMV-driven CbaR-VP16 fusion protein expression vector (PhCMV-CbaR-VP16 -pA)	This work
pJY10	Protocatechuic acid-responsive SEAP expression vector [PPcaA5-SEAP-pA; PPcaA5, (OPcaV)5-PhCMVmin].	Yin, et al3
pLF31	Resveratrol-responsive SEAP expression vector (PResA1-SEAP-pA; PResA1, OTRC1-PhCMVmin).	Yang, et al4
pMF111	PhCMV*-1 -driven SEAP expression vector (PhCMV*-1-SEAP-pA; PhCMV*-1, tetO7-PhCMVmin)	Fussenegger, M. et al5
pMX42	Benzoic and vanillic acid-responsive SEAP expression vector (PCTS-O3P2-SEAP-pA; PCTS-O3P2, (OCbaR)3-PSV40-(OCbaR)2).	Xie, et al6
pSZ69	Constitutive dCas9 expression vector (PhCMV-dCas9-pA).	Shao, et al7
pSZ83	Constitutive sgRNA1ASCL1 expression vector (PU6-sgRNA1ASCL1-pA)	Shao, et al7
pSZ84	Constitutive sgRNA2ASCL1 expression vector (PU6-sgRNA2ASCL1-pA)	Shao, et al7
pSZ105	Constitutive sgRNA1RHOXF2 expression vector (PU6-sgRNA1RHOXF2-pA).	Shao, et al7
pSZ106	Constitutive sgRNA2RHOXF2 expression vector (PU6-sgRNA2RHOXF2-pA).	Shao, et al7
pSZ107	Constitutive sgRNA1TTN expression vector (PU6-sgRNA1TTN-pA).	Shao, et al7
pSZ108	Constitutive sgRNA2TTN expression vector (PU6-sgRNA2TTN-pA).	Shao, et al7
pWY47	Constitutive mammalian PhCMV-driven DNCR2-Gal4 fusion protein expression vector (PhCMV-DNCR2-Gal4-pA)	This work
pWY48	Constitutive mammalian PhCMV-driven GNCR1-Gal4 fusion protein expression vector (PhCMV-GNCR1-Gal4-pA)	This work
pWY49	Constitutive mammalian PhCMV-driven ABI-Gal4 fusion protein expression vector (PhCMV-ABI-Gal4-pA)	This work
pWY50	Constitutive mammalian PhCMV-driven NS3a-FHL fusion protein expression vector (PhCMV-NS3a-FHL-pA)	This work
pWY51	Constitutive mammalian PhCMV-driven PYL1-FHL fusion protein expression vector (PhCMV-PYL1-FHL-pA)	This work
pWY57	Constitutive mammalian Psv40-driven NS3a-FHL fusion protein expression vector (PSV40-NS3a-FHL-pA)	This work
pWY58	Constitutive mammalian Psv40-driven PYL1-FHL fusion protein expression vector (PSV40-PYL1-FHL-pA)	This work
pWY59	Constitutive mammalian PhCMV-driven Gal4-DNCR2 fusion protein expression vector (PhCMV-Gal4-DNCR2-pA)	This work
pWY60	Constitutive mammalian PhCMV-driven Gal4-GNCR1 fusion protein expression vector (PhCMV-Gal4-GNCR1-pA)	This work
pWY61	Constitutive mammalian PhCMV-driven Gal4-ABI fusion protein expression vector (PhCMV-Gal4-ABI-pA)	This work
pXY185	Cre-inducible and PhCMV-driven Luciferase expression vector [PhCMV-loxP-STOP-loxP-Luciferase-pA]	Wu, et al2
pYZ417	Constitutive sgRNA1MIAT expression vector (PU6-sgRNA1MIAT-pA)	Zhou, et al1
pYZ418	Constitutive sgRNA2MIAT expression vector (PU6-sgRNA2MIAT-pA)	Zhou, et al1
pYZ430	Red light-responsive SEAP and insulin expression vector (P5×UAS*-SEAP-P2A-insulin-pA; P5×UAS*, 5×UAS-PTATA)	Zhou, et al1
pYZ450	Red light-responsive luciferase expression vector (P5×UAS*-Luciferase-pA; P5×UAS*, 5×UAS-PTATA)	Zhou, et al1
pYZ561	Constitutive sgRNA1Ascl1, sgRNA2Ascl1 and dCas9 expression vector (PU6-sgRNA1Ascl1-pA::PU6-sgRNA2Ascl1-pA::PhCMV-dCas9-pA)	Zhou, et al1

## Sheet: Abbreviations
Abbreviations
ABI	ABA insensitive protein
ASCL1	achaete-scute homolog 1 gene
CbaR	Comamonas testosteroni BR60 repressor of the 3-chlorobenzoate catabolism
CIBN	N-terminal fragment of CIB1
Coh2	anchoring proteins of C. thermocellum
Cre	Cyclization Recombination Enzyme
CreC	C-terminal fragment of Cre (residues 60-343)
CreN	C-terminal fragment of Cre (residues 1-59)
CRY2PHR	PHR domain of cryptochrome 2 (CRY2)
DNCR2	danoprevir:NS3 complex reader 2
DocS	C. thermocellum interacting partner of Coh2
EGFP	enhanced green fluorescent protein
FHL	FHY1 like protein
FHY1	far red elongated hypocotyl 1
FKBP	FK binding proteins
FRB	FKBP-rapamycin-binding domain
FUS	intrinsically disordered region (IDR) of human oncogene
Gal4	galactose-responsive transcription factor 4
GNCR1	grazoprevir:NS3a complex reader 1
KRAB	human Kruppel-associated box protein
loxP	a 34 bp sequence from P1 phage bound by Cre recombinase (5’-ATAACTTCGTATAGCATACATTATACGAAGTTAT-3’)
MCP	monomeric variant of the phage MS2 coat protein
MCS	multiple cloning site
MeCP2	methyl CpG binding protein 2
MIAT	myocardial infarction associated transcript
NS3a	catalytically-active hepatitis C virus (HCV) protease
P5×UAS	5×UAS-PhCMVmin
P5×UAS*	5×UAS-PTATA
pA	polyadenylation signal
PcaV	Streptomyces coelicolor repressor of the protocatechuic acid catabolism
PCTS-O3P2	(OCbaR)3-PSV40-(OCbaR)2
PhCMV	human cytomegalovirus immediate early promoter
PhCMV*-1	tetO7-PhCMVmin
PhCMVmin	minimal version of PhCMV
PhyA	phytochrome A
ΔPhyA	one type of truncated PhyA(1-617aa)
PIF3	phytochrome interacting factor 3
PPcaA5	protocatechuic acid-repressible promoters harboring five OPcaV-operator repeats in front of PhCMVmin [(OPcaV)5-PhCMVmin; 5×UAS-PTATA]
PResA1	OTRC1-PhCMVmin
PYL	pyrabactin resistance-like
PSV40	simian virus 40 promoter
RHOXF	rhox homeobox family member 1 gene
SEAP	secreted alkaline phosphatase
STOP	a long fragment contains polyadenylation signal to prevent transcription
tetO7	heptameric TetR-specific operator DNA sequence
TetR	tetracycline repressor
TtgR	a specific transcriptional repressor of efflux pump (TtgABC) in Pseudomonas putida
TTN	titin gene
VanR	vanillic acid-dependent repressor of the Caulobacter crescentus VanAB gene cluster
UAS	Gal4-specific binding sequence
VP16	a Herpes simplex virus (HSV)-derived transcriptional activator protein
ZIM3	Zinc Finger Imprinted 3

## Sheet:  References
References
1	Zhou, Y. et al. A small and highly sensitive red/far-red optogenetic switch for applications in mammals. Nat Biotechnol 40, 262-272 (2022).
2	Wu, J. et al. A non-invasive far-red light-induced split-Cre recombinase system for controllable genome engineering in mice. Nat Commun 11, 3708 (2020).
3	Yin, J. et al. A green tea-triggered genetic control system for treating diabetes in mice and monkeys. Sci Transl Med 11 (2019).
4	Yang, L. et al. Engineering genetic devices for in vivo control of therapeutic T cell activity triggered by the dietary molecule resveratrol. Proc Natl Acad Sci U S A 118 (2021).
5	Fussenegger M, Morris RP, Fux C, et al. Streptogramin-based gene regulation systems for mammalian cells. Nat Biotechnol 18, 1203-1208 (2000).
6	Xie, M., Ye, H., Hamri, G.C. & Fussenegger, M. Antagonistic control of a dual-input mammalian gene switch by food additives. Nucleic Acids Res 42, e116 (2014).
7	Shao, J. et al. Synthetic far-red light-mediated CRISPR-dCas9 device for inducing functional neuronal differentiation. Proc Natl Acad Sci U S A 115, E6722-e6730 (2018).
