# Supplementary material for: Exploring plant-derived phytochrome chaperone proteins for light-switchable transcriptional regulation in mammals
Source: Nat Commun. 2024 Jun 8;15:4894. doi: 10.1038/s41467-024-49254-5 (PMC11161646; doi:10.1038/s41467-024-49254-5)
Supplement: Supplementary file 4 — Supplementary Data 2 [file 41467_2024_49254_MOESM4_ESM.xlsx]

## Sheet: Figure 1b
Data File 2. Expression vectors and transfection mixtures used in the Main Figures
plasmid (ng)	Figure 1b	Figure 1b	Figure 1b	Figure 1b	Figure 1b
	Vehicle	PIF3	FHY1	FHL	VP16
pDL6	100	100	100	100	100
pcDNA3.1(+)	200	198	198	198	198
pDQ150	0	2	0	0	0
pDQ132	0	0	2	0	0
pDQ149	0	0	0	2	0
pDQ152	0	0	0	0	2
Total amount	300	300	300	300	300

## Sheet: Figure 1c
Data File 2. Expression vectors and transfection mixtures used in the Main Figures
plasmid (ng)	Figure 1c	Figure 1c	Figure 1c	Figure 1c	Figure 1c
	Vehicle	PIF3	FHY1	FHL	VP16
pMF111	100	100	100	100	100
pcDNA3.1(+)	200	100	100	100	100
pDQ324	0	100	0	0	0
pDQ163	0	0	100	0	0
pDQ286	0	0	0	100	0
pDQ440	0	0	0	0	100
Total amount	300	300	300	300	300

## Sheet: Figure 1e-i
Data File 2. Expression vectors and transfection mixtures used in the Main Figures
plasmid (ng)	Figure 1e	Figure 1f	Figure 1i	Figure 1i	Figure 1i	Figure 1i	Figure 1i	Figure 1i
			FL	Δ1	Δ2	Δ3	Δ4	Δ5
pLF31	100	100	0	0	0	0	0	0
pcDNA3.1(+)	100	100	198	198	198	198	198	198
pHQ26	100	0	0	0	0	0	0	0
pHQ25	0	100	0	0	0	0	0	0
pDL6	0	0	100	100	100	100	100	100
pDQ149	0	0	2	0	0	0	0	0
pDQ466	0	0	0	2	0	0	0	0
pDQ467	0	0	0	0	2	0	0	0
pDQ468	0	0	0	0	0	2	0	0
pDQ469	0	0	0	0	0	0	2	0
pDQ470	0	0	0	0	0	0	0	2
Total amount	300	300	300	300	300	300	300	300

## Sheet: Figure 1j
Data File 2. Expression vectors and transfection mixtures used in the Main Figures
plasmid (ng)	Figure 1j	Figure 1j	Figure 1j	Figure 1j	Figure 1j	Figure 1j	Figure 1j	Figure 1j
	Δ6	FL	Δ1	Δ2	Δ3	Δ4	Δ5	Δ6
pcDNA3.1(+)	198	198	198	198	198	198	198	198
pDL6	100	100	100	100	100	100	100	100
pDQ471	2	0	0	0	0	0	0	0
pDQ132	0	2	0	0	0	0	0	0
pDQ326	0	0	2	0	0	0	0	0
pDQ327	0	0	0	2	0	0	0	0
pDQ314	0	0	0	0	2	0	0	0
pDQ316	0	0	0	0	0	2	0	0
pDQ313	0	0	0	0	0	0	2	0
pDQ315	0	0	0	0	0	0	0	2
Total amount	300	300	300	300	300	300	300	300

## Sheet: Figure 2b
Data File 2. Expression vectors and transfection mixtures used in the Main Figures
Plasmid (ng)	pcDNA3.1(+)	Figure 2b	Figure 2b	Figure 2b	Figure 2b	Figure 2b	Figure 2b
		CreN-FHL	FHL-CreC	Cre-FHL	CreN-FHY1	FHY1-CreC	Cre-FHY1
pcDNA3.1(+)	200	100	100	0	100	100	0
pDQ661	0	100	0	100	0	0	0
pGY125	100	100	100	100	100	100	100
pDQ663	0	0	0	0	100	0	100
pDQ677	0	0	100	100	0	0	0
pDQ683	0	0	0	0	0	100	100
Total amount	300	300	300	300	300	300	300

## Sheet: Figure 2d, 3, 4b
Data File 2. Expression vectors and transfection mixtures used in the Main Figures
Plasmid (ng)	Figure 2d	Figure 2d	Figure 2d	Figure 2d	Figure 3c	Figure 3d-h	Figure 4b
pcDNA3.1(+)	200	0	0	0	30-x	0	100
pGY125	100	100	100	100	0	0	0
pDQ533	0	100	0	0	0	0	0
pDQ532	0	100	0	0	0	0	0
pDQ663	0	0	100	0	0	0	0
pDQ677	0	0	100	0	0	0	0
pDQ661	0	0	0	100	0	0	0
pDQ683	0	0	0	100	0	0	0
pYZ430	0	0	0	0	100	100	0
pDQ521	0	0	0	0	x	5	0
pSZ69	0	0	0	0	0	0	100
pSZ105	0	0	0	0	0	0	50
pSZ106	0	0	0	0	0	0	50
pDQ362	0	0	0	0	300	300	0
Total amount	300	300	300	300	430	405	300

## Sheet: Figure 4b-c, 5
Data File 2. Expression vectors and transfection mixtures used in the Main Figures
Plasmid (ng)	Figure 4b	Figure 4b	Figure 4b	Figure 4c	Figure 5b and g	Figure 5c	Figure 5d	Figure 5e
	FHY1	FHL	FUS-FHL
pcDNA3.1(+)	0	0	0	100-x	0	0	0	0
pYZ430	0	0	0	0	0	0	0	0
pDQ521	0	0	0	0	0	0	0	0
pDQ362	0	0	0	200	200	200	200	200
pSZ69	100	100	100	100	0	0	0	0
pSZ105	50	50	50	50	0	0	0	0
pSZ106	50	50	50	50	0	0	0	0
pDQ312	100	0	0	0	0	0	0	0
pDQ311	0	100	0	0	0	0	0	0
pDQ455	0	0	100	x	0	0	0	0
pYZ450	0	0	0	0	100	100	100	100
pWY49	0	0	0	0	100	0	0	0
pWY58	0	0	0	0	100	0	0	0
pWY47	0	0	0	0	0	100	0	0
pWY57	0	0	0	0	0	100	100	0
pWY60	0	0	0	0	0	0	100	0
pDQ509	0	0	0	0	0	0	0	100
pDQ529	0	0	0	0	0	0	0	100
Total amount	300	300	300	500	500	500	500	500

## Sheet: Figure 6
Data File 2. Expression vectors and transfection mixtures used in the Main Figures
Plasmid (ng)	Figure 6b	Figure 6b	Figure 6d and f
	Gal4-CIBN	CIBN-Gal4
pYZ450	0	0	100
pDQ362	200	200	200
pYZ430	100	100	0
pDQ367	100	0	0
pDQ369	0	100	100
pDQ522	100	100	100
Total amount	500	500	500
