# Supplementary material for: Exploring plant-derived phytochrome chaperone proteins for light-switchable transcriptional regulation in mammals
Source: Nat Commun. 2024 Jun 8;15:4894. doi: 10.1038/s41467-024-49254-5 (PMC11161646; doi:10.1038/s41467-024-49254-5)
Supplement: Supplementary file 5 — Supplementary Data 3 [file 41467_2024_49254_MOESM5_ESM.xlsx]

## Sheet: Figure S1b
Data File 3. Expression vectors and transfection mixtures used in Supplementary Data Figures
plasmid (ng)	Figure S1b	Figure S1b	Figure S1b	Figure S1b	Figure S1b
	Vehicle	PIF3	FHY1	FHL	VP16
pMX42	100	100	100	100	100
pcDNA3.1(+)	200	100	100	100	100
pHQ33	0	100	0	0	0
pHQ23	0	0	100	0	0
pHQ24	0	0	0	100	0
pHQ34	0	0	0	0	100
Total amount	300	300	300	300	300

## Sheet: Figure S1c
Data File 3. Expression vectors and transfection mixtures used in Supplementary Data Figures
plasmid (ng)	Figure S1c	Figure S1c	Figure S1c	Figure S1c	Figure S1c	Figure S1e	Figure S1f
	Vehicle	PIF3	FHY1	FHL	VP16
pDL6	100	100	100	100	100	0	0
pcDNA3.1(+)	200	100	100	100	100	100	100
pHQ31	0	100	0	0	0	0	0
pHQ21	0	0	100	0	0	0	0
pHQ22	0	0	0	100	0	0	0
pHQ32	0	0	0	0	100	0	0
pJY10	0	0	0	0	0	100	100
pHQ20	0	0	0	0	0	100	0
pHQ19	0	0	0	0	0	0	100
Total amount	300	300	300	300	300	300	300

## Sheet: Figure S2a
Data File 3. Expression vectors and transfection mixtures used in Supplementary Data Figures
plasmid (ng)	Figure S2a	Figure S2a	Figure S2a	Figure S2a	Figure S2a
	Vehicle	PIF3	FHY1	FHL	VP16
pYZ450	100	100	100	100	100
pcDNA3.1(+)	200	198	198	198	198
pDQ150	0	2	0	0	0
pDQ132	0	0	2	0	0
pDQ149	0	0	0	2	0
pDQ152	0	0	0	0	2
Total amount	300	300	300	300	300

## Sheet: Figure S2b, S3
Data File 3. Expression vectors and transfection mixtures used in Supplementary Data Figures
plasmid (ng)	Figure S2b	Figure S2b	Figure S2b	Figure S2b	Figure S2b	Figure S3	Figure S3	Figure S3
	Vehicle	PIF3	FHY1	FHL	VP16	Vehicle	FHY1	FHL
pDQ63	100	100	100	100	100	0	0	0
pcDNA3.1(+)	200	198	198	198	198	200	100	100
pDQ150	0	2	0	0	0	0	0	0
pDQ132	0	0	2	0	0	0	100	0
pDQ149	0	0	0	2	0	0	0	100
pDQ152	0	0	0	0	2	0	0	0
pYZ430	0	0	0	0	0	100	100	100
Total amount	300	300	300	300	300	300	300	300

## Sheet: Figure S5a
Data File 3. Expression vectors and transfection mixtures used in Supplementary Data Figures
plasmid (ng)	Figure S5a	Figure S5a	Figure S5a	Figure S5a	Figure S5a
	Vehicle	FHL-Gal4	Gal4-FHL	FHY1-Gal4	Gal4-FHY1
pDL6	100	100	100	100	100
pcDNA3.1(+)	200	198	198	198	198
pDQ309	0	2	0	0	0
pDQ307	0	0	2	0	0
pDQ158	0	0	0	2	0
pDQ132	0	0	0	0	2
Total amount	300	300	300	300	300

## Sheet: Figure S5b
Data File 3. Expression vectors and transfection mixtures used in Supplementary Data Figures
plasmid (ng)	Figure S5b	Figure S5b	Figure S5b	Figure S5b	Figure S5b
	Vehicle	FHL-TetR	TetR-FHL	FHY1- TetR	TetR-FHY1
pcDNA3.1(+)	200	198	198	198	198
pMF111	100	100	100	100	100
pDQ285	0	2	0	0	0
pDQ286	0	0	2	0	0
pDQ156	0	0	0	2	0
pDQ163	0	0	0	0	2
Total amount	300	300	300	300	300

## Sheet: Figure S6a,b
Data File 3. Expression vectors and transfection mixtures used in Supplementary Data Figures
plasmid (ng)	Figure S6a	Figure S6a	Figure S6a	Figure S4d	Figure S6b	Figure S6b	Figure S6b	Figure S6b
	Vehicle	FHL-CreC	CreN-FHL	FHL-Cre	Vehicle	FHY1-CreC	CreN-FHY1	FHY1-Cre
pGY125	100	100	100	100	100	100	100	100
pcDNA3.1(+)	200	100	100	0	200	100	100	0
pBQ63	0	100	0	100	0	0	0	0
pBQ57	0	0	100	100	0	0	0	0
pBQ61	0	0	0	0	0	100	0	100
pBQ56	0	0	0	0	0	0	100	100
Total amount	300	300	300	300	300	300	300	300

## Sheet: Figure S6c,d
Data File 3. Expression vectors and transfection mixtures used in Supplementary Data Figures
plasmid (ng)	Figure S6c	Figure S6c	Figure S6c	Figure S6c	Figure S6d	Figure S6d	Figure S6d	Figure S6d
	Vehicle	FHY1-CreC	CreN-FHL	Cre	Vehicle	FHL-CreC	CreN-FHY1	Cre
pGY125	100	100	100	100	100	100	100	100
pcDNA3.1(+)	200	100	100	0	200	100	100	0
pBQ61	0	100	0	100	0	0	0	0
pBQ57	0	0	100	100	0	0	0	0
pBQ63	0	0	0	0	0	100	0	100
pBQ56	0	0	0	0	0	0	100	100
Total amount	300	300	300	300	300	300	300	300

## Sheet: Figure S7a
Data File 3. Expression vectors and transfection mixtures used in Supplementary Data Figures
plasmid (ng)	Figure S7a	Figure S7a	Figure S7a	Figure S7a	Figure S7a	Figure S7a	Figure S7a	Figure S7a
	Vehicle	Cre-FHL	Cre-FHLΔ1	Cre-FHLΔ2	Cre-FHLΔ3	Cre-FHLΔ4	Cre-FHLΔ5	Cre-FHLΔ6
pcDNA3.1(+)	200	0	0	0	0	0	0	0
pGY125	100	100	100	100	100	100	100	100
pBQ57	0	100	0	0	0	0	0	0
pBQ63	0	100	0	0	0	0	0	0
pDQ665	0	0	100	0	0	0	0	0
pDQ673	0	0	100	0	0	0	0	0
pDQ666	0	0	0	100	0	0	0	0
pDQ674	0	0	0	100	0	0	0	0
pDQ667	0	0	0	0	100	0	0	0
pDQ675	0	0	0	0	100	0	0	0
pDQ668	0	0	0	0	0	100	0	0
pDQ676	0	0	0	0	0	100	0	0
pDQ661	0	0	0	0	0	0	100	0
pDQ677	0	0	0	0	0	0	100	0
pDQ662	0	0	0	0	0	0	0	100
pDQ678	0	0	0	0	0	0	0	100
Total amount	300	300	300	300	300	300	300	300

## Sheet: Figure S7b
Data File 3. Expression vectors and transfection mixtures used in Supplementary Data Figures
plasmid (ng)	Figure S7b	Figure S7b	Figure S7b	Figure S7b	Figure S7b	Figure S7b	Figure S7b	Figure S7b
	Vehicle	Cre-FHY1	Cre-FHY1 Δ1	Cre-FHY1 Δ2	Cre-FHY1 Δ3	Cre-FHY1 Δ4	Cre-FHY1 Δ5	Cre-FHY1 Δ6
pcDNA3.1(+)	200	0	0	0	0	0	0	0
pGY125	100	100	100	100	100	100	100	100
pBQ56	0	100	0	0	0	0	0	0
pBQ61	0	100	0	0	0	0	0	0
pDQ669	0	0	100	0	0	0	0	0
pDQ679	0	0	100	0	0	0	0	0
pDQ670	0	0	0	100	0	0	0	0
pDQ680	0	0	0	100	0	0	0	0
pDQ671	0	0	0	0	100	0	0	0
pDQ681	0	0	0	0	100	0	0	0
pDQ672	0	0	0	0	0	100	0	0
pDQ682	0	0	0	0	0	100	0	0
pDQ663	0	0	0	0	0	0	100	0
pDQ683	0	0	0	0	0	0	100	0
pDQ664	0	0	0	0	0	0	0	100
pDQ684	0	0	0	0	0	0	0	100
Total amount	300	300	300	300	300	300	300	300

[truncated: 6 more sheets: Figure S7c, Figure S7d, Figure S8a, Figure S8b, 9, 10, 12, Figure S13, Figure S15]
