# Supplementary material for: Exploring plant-derived phytochrome chaperone proteins for light-switchable transcriptional regulation in mammals
Source: Nat Commun. 2024 Jun 8;15:4894. doi: 10.1038/s41467-024-49254-5 (PMC11161646; doi:10.1038/s41467-024-49254-5)
Supplement: Supplementary file 8 — Source Data [file 41467_2024_49254_MOESM8_ESM.zip]

Archive with 2 entries (2 files):
- Source Data/Main Figure Source Data.xlsx
- Source Data/Supplementary Figure Source Data.xlsx
