# Supplementary material for: Exploring plant-derived phytochrome chaperone proteins for light-switchable transcriptional regulation in mammals
Source: Nat Commun. 2024 Jun 8;15:4894. doi: 10.1038/s41467-024-49254-5 (PMC11161646; doi:10.1038/s41467-024-49254-5)
Supplement: Supplementary file 8 — Source Data [file 41467_2024_49254_MOESM8_ESM.zip › Source Data/Main Figure Source Data.xlsx]

## Sheet: Fig.1
Fig. 1b
pcDNA3.1(+)	1.10352	1.20794	1.55465
PIF3	6.7125	7.1252	8.29675
FHY1	252.058	232.994	237.842
FHL	351.666	398.04	390.246
VP16	451.152	429.52	440.826
Fig. 1c
pcDNA3.1(+)	1.41356	1.92005	1.74372
PIF3	7.12541	5.60104	8.86018
FHY1	288.643	323.953	300.746
FHL	532.603	549.245	509.728
VP16	273.107	291.083	280.098
Fig. 1e
0 μM	126.136	135.796	117.229
1 μM	97.2308	97.8922	75.5762
5 μM	34.9028	24.1392	33.8006
10 μM	6.4504	8.8248	7.90184
20 μM	4.3264	3.03024	2.64504
30 μM	2.6572	2.51664	2.6964
Fig. 1f
0 μM	235.875	248.073	229.256
1 μM	189.532	181.972	177.252
5 μM	107.781	106.06	100.025
10 μM	32.9018	32.9532	33.2526
20 μM	20.3369	20.2598	22.7355
30 μM	20.2342	20.491	20.3614
Fig. 1i
FL	648.779	624.024	665.835
Δ1	643.233	647.855	650.241
Δ2	592.078	540.205	582.098
Δ3	347.502	369.895	350.827
Δ4	76.5264	70.055	72.0914
Δ5	7.39584	6.98496	7.2402
Δ6	415.297	405.23	405.242
Fig. 1j
FL	222.004	242.034	239.093
Δ1	251.536	277.185	266.337
Δ2	131.61	129.17	133.565
Δ3	17.7192	12.4548	15.6794
Δ4	13.6104	9.3732	10.4365
Δ5	12.198	9.2448	10.7843
Δ6	25.2948	27.2872	27.4809

## Sheet: Fig.2
Fig. 2b
pcDNA3.1(+)+pcDNA3.1(+)	1.4124	1.0272	1.6592
CreN-ΔFHL+pcDNA3.1(+)	1.284	1.568	1.4345
pcDNA3.1(+)+ΔFHL-CreC	1.0272	0.7704	1.74295
CreN-ΔFHL+ΔFHL-CreC	434.249	404.46	428.996
CreN-ΔFHY1+pcDNA3.1(+)	1.926	1.1556	1.24853
pcDNA3.1(+)+ΔFHY1-CreC	1.7976	1.6692	1.4956
CreN-ΔFHY1+ΔFHY1-CreC	384.95	390.199	379.669
Fig. 2d
Vehicle	1.4124	1.0272	1.6592
ΔFHL/ΔFHY1	476.908	463.524	481.836
ΔFHY1/ΔFHL	247.17	237.797	233.536
Coh2/DocS	196.444	185.031	209.365
Fig. 2g
	Total flux (p/s)× 10^7
Veichle	0.002036	0.008761	0.01253	0.00339
Coh2/DocS	18.6	18.81	2.297	4.996
ΔFHL/ΔFHY1	33.42	125.5	15.57	60.33
Fig. 2j
	Total flux (p/s)× 10^9
Veichle	5.31	4.37	1.085	1.771
Coh2/DocS	35.05	136.8	148	167
ΔFHL/ΔFHY1	206.4	202.2	144.7	292.5
Fig. 2k
	Relative mRNA expression (nomalized to Gapdh)
Veichle	1.28046	1.19196	1.04006	1.14605	1.05458	1.05458
Coh2/DocS	2.16345	2.19365	2.6087	2.94854	2.71948	2.67586
ΔFHL/ΔFHY1	5.20537	7.2434	6.90034	5.16941	7.29378	5.16941
Fig. 2l

## Sheet: Fig.3
Fig. 3c
Gal4-FHL (ng)	Dark			660 nm
5	112.916	113.211	114.092	11.4442	11.42	11.0145
10	187.654	190.607	189.094	29.7888	25.31	28.0925
15	216.462	219.868	210.425	33.8719	38.3916	35.0925
20	262.815	263.02	263.091	52.5413	60.4764	55.9204
25	273.832	290.716	279.095	77.6563	83.3316	80.0935
30	339.059	330.328	335.982	81.3752	82.916	88.0294
Fig. 3d
Time (h)	Dark			660 nm
0	1.57348	1.36247	1.62376	1.35367	1.03962	1.83485
12	67.8351	78.0396	60.5261	10.9826	9.92526	8.02612
24	128.03	115.786	110.523	13.6929	13.5554	15.7836
36	266.661	278.166	269.026	22.7598	22.547	23.9365
48	403.844	443.226	410.936	26.7806	29.7741	28.0936
Fig. 3e
Illumination time (h)
0	440.589	424.124	432.604
12	183.327	200.836	196.237
24	49.3711	50.7592	51.7713
36	37.4817	38.2586	37.598
48	34.4125	30.6195	33.0257
Fig. 3f
Illumination intensity (mW/cm2)
0	368.328	410.033	390.528
0.1	114.579	116.772	137.405
0.5	44.5086	44.6164	43.2754
1	28.0424	27.3108	27.8745
2	25.7563	24.718	26.2408
Fig. 3g
Time (h)	ON-OFF-ON				Time (h)	OFF-ON-OFF
0	2.7007	2.7007	2.38392		0	3.25015	4.69146	2.42658
9	93.4456	79.8932	81.5719		6	12.8218	11.0493	15.7638
15	35.0174	31.6429	39.8665		15	78.8252	79.3365	82.3865
24	88.2383	80.078	78.9755		21	23.5965	23.2655	20.8576
Fig. 3h
Time (h)	Dark			660 nm
0	136.169	142.127	132.824	144.839	145.15	148.391
1	154.343	156.498	154.364	100.892	95.4496	89.677
2	155.776	161.27	159.188	78.0684	76.9936	77.5291
3	178.527	169.086	164.007	69.2304	70.1968	64.148
4	185.894	182.208	195.925	67.5291	64.8396	61.3836
5	201.37	217.836	201.318	50.7968	55.9733	50.0975
6	243.675	253.245	240.86	53.7049	57.1099	58.2156
12	328.878	333.247	314.828	45.675	45.0462	51.7393
Fig. 3i
	CK				Dark				660 nm
Total flux (p/s)× 10^7	1.438	0.5519	0.4615	0.548	203.2	108.6	118.5	133.7	1.674	5.209	3.946	2.079

## Sheet: Fig.4
Fig. 4b
	Relative mRNA expression (normalized to GAPDH)
pcDNA3.1(+)	1.96337	2.36745	1.54043
MCP-FHY1	21.0349	27.5336	26.604
MCP-FHL	95.7584	98.43	108.976
MCP-FUS-FHL	384.544	397.652	320.35
Fig. 4c
TF (ng)	Dark			660 nm
0	2.53151	0.540438	2.47942	1.62129	1.12881	0.477421
20	19.9733	16	18.8959	3.12387	4.70219	3.44221
40	45.675	49.9819	42.3219	9.27491	6.9323	8.18699
60	85.0359	88.0347	79.3413	13.0562	11.2096	12.0977
80	185.679	184.396	151.437	18.2439	12.7384	12.9147
100	318.099	260.174	340.93	22.6699	21.2615	20.8028
Fig. 4e
	MCP-FUS-FHL (-)						MCP-FUS-FHL (+)
Hbb	1.39229	0.679871	1.33217	1.22376	0.759611	1.34723	15.8162	11.8762	12.9063	14.3867	14.0581	11.5782
Ins2	1.25411	1.21419	1.61328	1.66248	0.7457	0.878633	12.042	12.8171	8.83563	10.7034	7.96312	10.8779
Dkk1	1.18099	2.48515	1.08673	2.00926	1.35347	1.50177	49.18	63.2649	46.2057	51.9842	40.5042	44.426
Fig. 4f
	CK						Dark						660 nm
Relative mRNA expression (normalized to GAPDH)	0.816014	1.04006	1.28937	1.39474	1.70527	1.7411	61.4716	72.6407	42.996	33.9812	43.9158	40.4107	3.16017	11.0553	8.9797	10.753	1.9141	4.76133

## Sheet: Fig.5
Fig. 5b
ABA (-) Red light (-)	59	67	76
ABA (+) Red light (-)	1821	1877	1815
ABA (-) Red light (+)	57	59	59
ABA (+) Red light (+)	426	513	615
Fig. 5c
DNV (-) Red light (-)	91	87	99
DNV (+) Red light (-)	9171	9897	11257
DNV (-) Red light (+)	62	62	66
DNV (+) Red light (+)	4586	3918	4505
Fig. 5d
GZV (-) Red light (-)	113	87	113
GZV (+) Red light (-)	1996	2528	2328
GZV (-) Red light (+)	91	93	85
GZV (+) Red light (+)	952	907	1063
Fig. 5e
RAPA (-) Red light (-)	164	142	160
RAPA (+) Red light (-)	968	1019	1071
RAPA (-) Red light (+)	182	180	159
RAPA (+) Red light (+)	352	338	305
Fig. 5g
Time (h)	ABA (-)			ABA (+)			660 nm
0	38.0546	40.5042	38.3193	41.9326	40.5042	40.5042	34.2968	35.7532	38.8542
1	43.2819	44.9366	41.7056	39.8544	39.3057	34.2176	29.3589	24.2968	30.5353
2	45.451	54.1192	58.1427	33.9261	36.1078	36.0522	26.7912	25.8941	25.6346
3	62.0296	59.2938	68.2793	22.8171	24.5203	24.42	20.2912	17.1065	15.2912
Fig. 5i
ABA (-) Red light (-)	7.151	10.16	6.713	3.276
ABA (+) Red light (-)	46.26	47.18	58.9	43.22
ABA (-) Red light (+)	9.286	1.627	5.436	0.1037
ABA (+) Red light (+)	15.96	6.79	4.155	26.78

## Sheet: Fig.6
Fig. 6b
	Dark			465 nm
Gal4-CIBN	2.42126	2.62303	2.64808	108.487	121.749	113.642
CIBN-Gal4	2.40291	2.568	2.74353	220.206	190.274	200.863
Fig. 6d
Group A	183	165	180
Group B	207	199.5	195
Group C	1093.5	1200	1153.5
Group D	459	600	675
Group E	238.5	243	210
Fig. 6f
Time (h)	465 nm-465 nm			465 nm-Dark			465 nm-660 nm
0	65.6808	65.6808	69.7764	63.0128	73.4356	72.5139	65.4496	68.4424	70.3008
1	86.709	83.3125	88.425	55.3658	68.8903	63.6399	41.6723	44.148	32.8279
2	125.51	140.93	136.237	46.4312	54.2088	47.1385	25.9733	31.8642	35.4644
3	139.044	144.691	146.823	43.0128	49.1373	48.3834	20.9289	29.0576	29.5029
Fig. 6i
	Total flux (p/s)× 10^6
Dark	0.2091	0.3391	1.748	1.067
Group A	106.3	315.2	149.7	196.3
Group B	35.32	14.41	35.31	8.436
Group C	8.657	2.314	5.2	7.128
