# Supplementary material for: Exploring plant-derived phytochrome chaperone proteins for light-switchable transcriptional regulation in mammals
Source: Nat Commun. 2024 Jun 8;15:4894. doi: 10.1038/s41467-024-49254-5 (PMC11161646; doi:10.1038/s41467-024-49254-5)
Supplement: Supplementary file 8 — Source Data [file 41467_2024_49254_MOESM8_ESM.zip › Source Data/Supplementary Figure Source Data.xlsx]

## Sheet: Fig. S1
Fig. S1a
sTF	SEAP Production (U/L)
pcDNA3.1(+)	1.00152	1.284	1.52524
CbaR-PIF3	5.712	6.1952	4.33242
CbaR-FHY1	126.474	135.205	122.98
CbaR-FHL	288.643	269.126	280.32
CbaR-VP16	215.509	227.09	211.091
Fig. S1b
sTF	SEAP Production (U/L)
pcDNA3.1(+)	1.1764	1.283	1.419
VanR-PIF3	5.3423	4.863	4.33242
VanR-FHY1	52.8494	58.2936	52.9804
VanR-FHL	149.612	152.051	150.32
VanR-VP16	55.4945	63.3782	71.0912
Fig. S1c
PCA (μM)	SEAP Production (U/L)
0	320.486	295.472	285.357
100	266.967	282.632	259.029
200	150.868	132.25	180.839
300	103.726	80.3564	83.3567
400	45.7361	33.7435	40.7295
500	30.369	32.8856	35.9265
Fig. S1d
PCA (μM)	SEAP Production (U/L)
0	194.707	199.956	189.457
100	158.25	168.718	174.695
200	92.274	96.3676	100.91
300	46.3068	39.1316	49.0483
400	12.3264	11.1708	15.7487
500	11.0424	12.0696	11.693

## Sheet: Fig. S2
Fig. S2a
	Luciferase activity (a.u.)
pcDNA3.1(+)	1775	1629	1577
Gal4-PIF3	2986	3451	3374
Gal4-FHY1	341751	333977	326794
Gal4-FHL	441474	495444	451953
Gal4-VP16	554364	524459	506093

## Sheet: Fig. S3
Fig. S3
BHK-21
	SEAP Production (U/L)
Vehicle	6.0348	7.062	6.42
FHY1	432.16	400.022	429.326
FHL	827.512	872.791	804.092
hMSC-TERT
	SEAP Production (U/L)
Vehicle	1.6692	1.284	1.284
FHY1	267.257	293.27	285.128
FHL	463.113	431.206	459.467
B16-F10
	SEAP Production (U/L)
Vehicle	0.642	0.2568	0.1284
FHY1	100.237	101.846	95.3686
FHL	230.221	202.102	213.016
Hana3A
	SEAP Production (U/L)
Vehicle	1.284	1.284	1.4124
FHY1	59.326	50.1281	63.0159
FHL	218.152	160.885	192.086
HeLa
	SEAP Production (U/L)
Vehicle	10.5031	6.77952	9.93816
FHY1	80.3326	82.0127	75.482
FHL	127.989	128.066	133.87
Huh7
	SEAP Production (U/L)
Vehicle	0.5136	0.43656	0.43656
FHY1	16.0326	18.2597	18.6595
FHL	34.3598	30.9444	31.5094
hRPE
	SEAP Production (U/L)
Vehicle	0.1284	0.1284	0.3852
FHY1	17.5206	20.3457	19.3426
FHL	23.3688	27.8628	26.7072
NIH-3T3
	SEAP Production (U/L)
Vehicle	0.5136	0.2568	0.5136
FHY1	12.562	13.8475	10.2586
FHL	17.2056	17.0772	18.8748

## Sheet: Fig. S5
Fig. S5a
sTF	SEAP Production (U/L)
pcDNA3.1(+)	1.36792	2.02467	1.96345
FHL-Gal4	72.2706	82.671	66.0359
Gal4-FHL	454.151	501.531	473.06
FHY1-Gal4	25.2895	29.751	22.0239
Gal4-FHY1	220.658	230.565	209.492
Fig. S5b
sTF	SEAP Production (U/L)
pcDNA3.1(+)	1.56305	1.12589	1.20126
FHL-TetR	26.1784	22.2132	25.9826
TetR-FHL	463.909	559.567	500.021
FHY1-TetR	13.136	9.7584	9.5785
TetR-FHY1	274.262	285.803	300.564

## Sheet: Fig. S6
Fig. S6a
	SEAP Production (U/L)
pcDNA3.1(+)+pcDNA3.1(+)	1.926	1.5408	1.0925
pcDNA3.1(+)+FHL-CreC	2.22052	2.5252	2.0924
CreN-FHL+pcDNA3.1(+)	1.35063	2.23428	2.2245
CreN-FHL+FHL-CreC	154.465	155.236	156.09
Fig. S6b
	SEAP Production (U/L)
pcDNA3.1(+)+pcDNA3.1(+)	1.196	1.5245	1.7146
pcDNA3.1(+)+FHY1-CreC	3.0961	2.8935	3.5255
CreN-FHY1+pcDNA3.1(+)	4.4652	3.2356	2.3509
CreN-FHY1+FHY1-CreC	73.3164	73.83	75.892
Fig. S6c
	SEAP Production (U/L)
pcDNA3.1(+)+pcDNA3.1(+)	1.4206	1.3902	1.3903
pcDNA3.1(+)+FHY1-CreC	2.3124	2.8345	2.39052
CreN-FHL+pcDNA3.1(+)	4.0925	2.2345	2.1323
CreN-FHL+FHY1-CreC	145.22	137.388	140.99
Fig. S6d
	SEAP Production (U/L)
pcDNA3.1(+)+pcDNA3.1(+)	1.9056	1.4259	1.73895
pcDNA3.1(+)+FHL-CreC	1.5689	1.9836	1.6783
CreN-FHY1+pcDNA3.1(+)	2.4621	1.567	1.8356
CreN-FHY1+FHL-CreC	54.0268	52.368	53.1548

## Sheet: Fig. S7
Fig. S7a
	SEAP Production (U/L)
pcDNA3.1(+)+pcDNA3.1(+)	1.25465	1.19326	1.25874
CreN-FHL FL+FHL FL-CreC	123.506	122.992	135.326
CreN-FHL D1+FHL D1-CreC	53.286	45.1968	50.0249
CreN-FHL D2+FHL D2-CreC	3.3384	3.9804	3.02698
CreN-FHL D3+FHL D3-CreC	3.4668	3.852	3.3358
CreN-FHL D4+FHL D4-CreC	2.4396	2.3112	2.65895
CreN-FHL D5+FHL D5-CreC	405.078	438.243	400.257
CreN-FHL D6+FHL D6-CreC	141.24	131.738	145.327
Fig. S7b
	SEAP Production (U/L)
pcDNA3.1(+)+pcDNA3.1(+)	1.59216	1.10424	1.42448
CreN-FHY1 FL+FHY1 FL-CreC	95.8682	88.2412	93.2588
CreN-FHY1 D1+FHY1 D1-CreC	76.0898	72.469	70.0248
CreN-FHY1 D2+FHY1 D2-CreC	2.3112	1.95168	2.05873
CreN-FHY1 D3+FHY1 D3-CreC	0.82176	1.18128	1.23578
CreN-FHY1 D4+FHY1 D4-CreC	1.43808	1.1556	1.82464
CreN-FHY1 D5+FHY1 D5-CreC	381.605	335.638	333.473
CreN-FHY1 D6+FHY1 D6-CreC	148.353	128.195	135.093
Fig. S7c
	SEAP Production (U/L)
pcDNA3.1(+)+pcDNA3.1(+)	1.39506	1.34625	1.13637
CreN-FHL FL+FHY1 FL-CreC	135.642	137.645	140.838
CreN-FHL D1+FHY1 D1-CreC	68.7454	59.064	55.0394
CreN-FHL D2+FHY1 D2-CreC	1.61784	1.38672	1.34635
CreN-FHL D3+FHY1 D3-CreC	6.49704	5.49552	4.02955
CreN-FHL D4+FHY1 D4-CreC	1.18128	1.0272	1.20385
CreN-FHL D5+FHY1 D5-CreC	464.776	487.329	474.354
CreN-FHL D6+FHY1 D6-CreC	262.786	258.651	265.849
Fig. S7d
	SEAP Production (U/L)
pcDNA3.1(+)+pcDNA3.1(+)	1.25237	1.3067	1.3674
CreN-FHY1 FL+FHL FL-CreC	38.52	39.162	38.2106
CreN-FHY1 D1+FHL D1-CreC	34.6423	30.816	33.215
CreN-FHY1 D2+FHL D2-CreC	1.7976	1.7976	1.14652
CreN-FHY1 D3+FHL D3-CreC	1.12992	1.284	1.35236
CreN-FHY1 D4+FHL D4-CreC	1.7976	1.7976	1.40792
CreN-FHY1 D5+FHL D5-CreC	183.098	181.301	180.395
CreN-FHY1 D6+FHL D6-CreC	70.7998	66.768	69.3036

## Sheet: Fig. S8
Fig. S8a
	SEAP Production (U/L)
	Dark			660 nm
pcDNA3.1(+)	447.795	353.353	460.029	451.68	376.681	390.203
DPhyA	430.53	443.514	440.352	344.635	356.938	340.281
DPhyA-KRAB	341.791	353.347	360.835	134.542	132.69	135.075
DPhyA-Mecp2	302.234	323.568	333.516	127.135	117.968	120.735
DPhyA-ZIM3	413.794	400.904	420.835	139.357	148.987	144.679
DPhyA-KRAB-ZIM3	391.571	352.014	400.026	138.616	101.948	112.624
DPhyA-ZIM3-KRAB	428.905	376.459	399.062	187.97	144.08	169.036
DPhyA-KRAB-KRAB	401.793	368.459	390.952	186.303	180.285	188.036
DPhyA-ZIM3-ZIM3	285.789	295.567	280.351	74.6325	66.2062	70.0936
Fig. S8b
The amount of plasmids(ng)	SEAP Production (U/L)
	Dark			660 nm
0	265.788	252.691	256.093	288.258	270.282	259.035
50	226.112	218.537	230.035	94.2456	76.7832	100.093
100	242.676	232.789	233.462	74.6004	58.9356	70.3256
200	228.68	239.851	240.035	36.7224	42.5004	40.0257
300	249.67	243.061	260.903	39.5472	36.2088	37.362
400	260.395	213.658	240.325	34.2828	39.5592	33.0936

## Sheet: Fig. S9
Fig. S9a
The amount of sTF plasmid (ng)	SEAP Production (U/L)
	Dark			660 nm
5	25.973	21.4533	24.9675	2.33536	3.5408	3.14163
10	59.7935	56.5578	60.9707	7.1632	8.2916	7.09241
15	85.679	82.0581	83.0959	11.5303	10.4004	10.0246
20	131.62	113.824	120.123	22.0848	20.4156	21.0931
25	152.832	133.957	134.981	28.6589	32.8704	30.2415
30	196.334	167.47	177.014	32.1514	27.2208	30.0925
Fig. S9b
Time (h)	SEAP Production (U/L)
	Dark			660 nm
0	1.38945	1.90421	1.16274	1.14156	1.34682	1.54626
12	10.1546	11.0926	8.49205	1.99052	2.65153	2.09512
24	26.3128	29.2844	28.3062	3.7878	3.852	4.08927
36	59.6069	64.5815	60.9531	5.43682	5.40747	5.15236
48	91.7363	110.923	100.389	6.81621	6.81621	6.32627

## Sheet: Fig. S10
Fig. S10
Days after transfection	SEAP Production (U/L)
	Dark			660 nm
1	102.114	98.3978	102.562	6.49872	4.56063	5.27326
2	145.718	151.034	150.975	8.42168	8.2992	7.9412
3	167.382	170.823	173.445	9.54704	8.9684	8.5832
4	95.9918	83.3059	85.3404	9.58016	9.5092	8.482
5	43.656	51.6996	48.2784	7.3188	8.5832	6.5288
6	32.2646	31.3144	23.112	7.60128	6.44872	8.44872

## Sheet: Fig. S12
Fig. S12
	Relative mRNA expression (nomalized to GAPDH)
	MCP-FUS-FHL (-)			MCP-FUS-FHL (+)
ASCL1	1.57348	1.36247	1.62376	32.8237	36.4202	50.446
MIAT	2.8351	3.03962	1.52612	87.7918	81.5594	71.125
TTN	3.03021	5.78598	2.52346	129.188	160.156	168.118

[truncated: 2 more sheets: Fig. S13, Fig. S15]
